# Supplementary material for: Dickkopf Homolog 3 (DKK3) Acts as a Potential Tumor Suppressor in Gallbladder Cancer
Source: Front Oncol. 2019 Oct 29;9:1121. doi: 10.3389/fonc.2019.01121 (PMC6828847; doi:10.3389/fonc.2019.01121)
Supplement: Supplementary file 1 [file Table_1.XLSX]

## Sheet: Sheet1
Gondkar et al., 2019. Dickkopf Homologue 3 (DKK3) acts as a potential tumor suppressor in gallbladder cancer
Supplementary Table 1.: Variable DKK3 expression in different cancers
Cancer type	Type of change	PMID
Pancreatic	Overexpression	21879258
Prostate	Overexpression	22071168
ESCC	Overexpression	26093488
	Overexpression	20627041
	Aberrant promoter methylation	22171134
HNSCC	Loss of heterozygosity	19192722
Breast	Aberrant promoter methylation	18826564
	Promoter hypermethylation	23320751
Papillary thyroid	Aberrant promoter methylation	23702469
Cervical	Aberrant promoter methylation	19003969
Lung	Promoter hypermethylation	18048388
